# Supplementary material for: Nucleotide Metabolism and Immune Genes Can Predict the Prognostic Risk of Hepatocellular Carcinoma and the Immune Microenvironment
Source: Biology (Basel). 2025 Aug 18;14(8):1079. doi: 10.3390/biology14081079 (PMC12383802; doi:10.3390/biology14081079)
Supplement: Supplementary file 1 [file biology-14-01079-s001.zip]

Archive with 1 entries (1 files):
- biology-3668842-supplementary.pdf
